# Supplementary material for: Multimodal Analgesia Provides Superior Postoperative Pain Control Following Orthopedic Surgery in Small-Breed Dogs
Source: Animals (Basel). 2026 Mar 11;16(6):878. doi: 10.3390/ani16060878 (PMC13023271; doi:10.3390/ani16060878)
Supplement: Supplementary file 1 [file animals-16-00878-s001.zip]

Archive with 1 entries (1 files):
- animals-4177085-supplementary.xlsx
