# Supplementary material for: Multimodal Analgesia Provides Superior Postoperative Pain Control Following Orthopedic Surgery in Small-Breed Dogs
Source: Animals (Basel). 2026 Mar 11;16(6):878. doi: 10.3390/ani16060878 (PMC13023271; doi:10.3390/ani16060878)
Supplement: Supplementary file 1 [file animals-16-00878-s001.zip › animals-4177085-supplementary.xlsx]

## Sheet: Sheet1
Patient ID	Age (months)	Sex	Breed	Weight (kg)	BCS (1–9)	ASA Physical Status	Surgery Type	Analgesic Group	CMPS-SF (6hr)	CMPS-SF (12hr)	CMPS-SF (24hr)	CMPS-SF (48hr)	CMPS-SF (72hr)	Adverse Effect Grade
1	86	Female	Pomeranian	4.2	7	I	Pelvic Fracture Surgery	Group D	9	6	5	3	3	Mild
2	102	Neutered Male	Bichon Frise	3	5	III	Pelvic Fracture Surgery	Group A	8	7	7	3	3	None
3	86	Female	Pomeranian	4.2	7	I	Pelvic Fracture Surgery	Group D	9	7	7	4	3	Moderate
4	86	Female	Pomeranian	4.2	7	I	Pelvic Fracture Surgery	Group D	7	7	6	4	4	Moderate
5	86	Female	Pomeranian	4.2	7	I	Pelvic Fracture Surgery	Group E	6	5	5	4	1	Mild
6	86	Female	Bichon Frise	4.2	7	I	Pelvic Fracture Surgery	Group E	6	4	3	4	1	Mild
7	28	Spayed Female	Maltese	4	5	II	Bilateral Patellar Luxation Surgery	Group A	11	10	8	7	5	None
8	72	Female	Poodle	6	4	II	Bilateral Patellar Luxation Surgery	Group A	13	10	8	6	3	None
9	72	Female	Bichon Frise	6	4	II	Bilateral Patellar Luxation Surgery	Group A	11	11	7	6	4	None
10	28	Spayed Female	Maltese	4	5	II	Bilateral Patellar Luxation Surgery	Group A	12	10	7	6	4	None
11	61	Spayed Female	Maltese	3.9	7	III	Bilateral Patellar Luxation Surgery	Group B	8	7	5	4	3	Moderate
12	72	Female	Pomeranian	6	4	II	Bilateral Patellar Luxation Surgery	Group B	8	5	6	4	2	Moderate
13	61	Spayed Female	Poodle	3.9	7	III	Bilateral Patellar Luxation Surgery	Group B	9	5	5	4	3	Severe
14	98	Female	Pomeranian	4.9	6	III	Bilateral Patellar Luxation Surgery	Group B	7	5	4	4	4	Severe
15	61	Spayed Female	Maltese	3.9	7	III	Bilateral Patellar Luxation Surgery	Group B	7	5	5	5	4	Severe
16	72	Female	Pomeranian	6	4	II	Bilateral Patellar Luxation Surgery	Group B	7	7	4	5	2	Moderate
17	113	Neutered Male	Poodle	5	6	III	Bilateral Patellar Luxation Surgery	Group B	9	6	5	5	4	Severe
18	28	Spayed Female	Maltese	4	5	II	Bilateral Patellar Luxation Surgery	Group D	7	5	5	4	3	None
19	72	Female	Poodle	6	4	II	Bilateral Patellar Luxation Surgery	Group D	7	6	4	3	1	Severe
20	98	Female	Pomeranian	4.9	6	III	Bilateral Patellar Luxation Surgery	Group D	6	7	4	2	2	Mild
21	28	Spayed Female	Maltese	4	5	II	Bilateral Patellar Luxation Surgery	Group D	7	7	3	3	2	Mild
22	98	Female	Poodle	4.9	6	III	Bilateral Patellar Luxation Surgery	Group D	7	7	3	2	2	Moderate
23	113	Neutered Male	Maltese	5	6	III	Bilateral Patellar Luxation Surgery	Group D	8	5	3	4	1	None
24	113	Neutered Male	Poodle	5	6	III	Bilateral Patellar Luxation Surgery	Group D	8	6	4	3	3	Moderate
25	28	Spayed Female	Maltese	4	5	II	Bilateral Patellar Luxation Surgery	Group D	8	6	5	4	2	Moderate
26	113	Neutered Male	Maltese	5	6	III	Bilateral Patellar Luxation Surgery	Group D	8	6	3	3	2	Moderate
27	61	Spayed Female	Maltese	3.9	7	III	Bilateral Patellar Luxation Surgery	Group D	6	7	3	4	1	Mild
28	28	Spayed Female	Maltese	4	5	II	Bilateral Patellar Luxation Surgery	Group D	8	5	4	2	2	None
29	98	Female	Pomeranian	4.9	6	III	Bilateral Patellar Luxation Surgery	Group D	7	7	3	2	1	Moderate
30	98	Female	Pomeranian	4.9	6	III	Bilateral Patellar Luxation Surgery	Group D	6	7	5	2	3	None
31	72	Female	Pomeranian	6	4	II	Bilateral Patellar Luxation Surgery	Group E	5	4	5	3	1	Severe
32	72	Female	Pomeranian	6	4	II	Bilateral Patellar Luxation Surgery	Group E	5	5	3	2	1	Severe
33	61	Spayed Female	Poodle	3.9	7	III	Bilateral Patellar Luxation Surgery	Group E	5	4	3	3	1	Moderate
34	28	Spayed Female	Maltese	4	5	II	Bilateral Patellar Luxation Surgery	Group E	6	3	4	2	1	Severe
35	72	Female	Pomeranian	6	4	II	Bilateral Patellar Luxation Surgery	Group E	6	4	5	2	3	None
36	61	Spayed Female	Maltese	3.9	7	III	Bilateral Patellar Luxation Surgery	Group E	4	3	5	3	3	Moderate
37	72	Female	Pomeranian	6	4	II	Bilateral Patellar Luxation Surgery	Group E	4	4	3	3	2	Moderate
38	98	Female	Pomeranian	4.9	6	III	Bilateral Patellar Luxation Surgery	Group E	6	5	4	2	3	None
39	61	Spayed Female	Maltese	3.9	7	III	Bilateral Patellar Luxation Surgery	Group E	5	5	5	3	3	Moderate
40	28	Spayed Female	Maltese	4	5	II	Bilateral Patellar Luxation Surgery	Group C	9	7	7	4	3	None
41	61	Spayed Female	Chihuahua	3.9	7	III	Bilateral Patellar Luxation Surgery	Group C	11	7	6	5	4	None
42	28	Spayed Female	Maltese	4	5	II	Bilateral Patellar Luxation Surgery	Group C	11	7	6	6	2	Moderate
43	98	Female	Pomeranian	4.9	6	III	Bilateral Patellar Luxation Surgery	Group C	11	8	7	6	2	Mild
44	72	Female	Pomeranian	6	4	II	Bilateral Patellar Luxation Surgery	Group C	10	8	7	6	3	None
45	72	Female	Pomeranian	6	4	II	Bilateral Patellar Luxation Surgery	Group C	11	7	6	6	3	None
46	72	Female	Pomeranian	6	4	II	Bilateral Patellar Luxation Surgery	Group C	11	9	7	6	3	None
47	61	Spayed Female	Maltese	3.9	7	III	Bilateral Patellar Luxation Surgery	Group C	11	8	5	4	2	None
48	28	Spayed Female	Maltese	4	5	II	Bilateral Patellar Luxation Surgery	Group C	11	8	5	6	4	Mild
49	6	Neutered Male	Shih Tzu	3.3	4	I	Simple Fracture Surgery	Group A	11	10	8	7	3	None
50	79	Male	Maltese	6.1	3	I	Simple Fracture Surgery	Group B	7	5	5	5	3	Moderate
51	79	Male	Maltese	6.1	3	I	Simple Fracture Surgery	Group B	9	5	5	5	4	Moderate
52	6	Neutered Male	Pomeranian	3.3	4	I	Simple Fracture Surgery	Group B	8	5	4	4	4	Moderate
53	80	Spayed Female	Maltese	7	6	I	Simple Fracture Surgery	Group B	7	5	6	3	2	Moderate
54	6	Neutered Male	Maltese	3.3	4	I	Simple Fracture Surgery	Group D	8	5	3	4	2	Mild
55	79	Male	Pomeranian	6.1	3	I	Simple Fracture Surgery	Group D	6	7	5	4	1	Mild
56	6	Neutered Male	Pomeranian	3.3	4	I	Simple Fracture Surgery	Group D	6	7	3	4	3	None
57	80	Spayed Female	Pomeranian	7	6	I	Simple Fracture Surgery	Group D	7	5	5	2	1	None
58	80	Spayed Female	Pomeranian	7	6	I	Simple Fracture Surgery	Group D	8	6	3	3	1	Mild
59	6	Neutered Male	Pomeranian	3.3	4	I	Simple Fracture Surgery	Group D	8	5	4	2	2	Moderate
60	6	Neutered Male	Spitz	3.3	4	I	Simple Fracture Surgery	Group D	7	7	3	3	2	None
61	80	Spayed Female	Maltese	7	6	I	Simple Fracture Surgery	Group D	7	7	5	4	3	Severe
62	6	Neutered Male	Yorkshire Terrier	3.3	4	I	Simple Fracture Surgery	Group D	8	6	3	4	1	Mild
63	6	Neutered Male	Pomeranian	3.3	4	I	Simple Fracture Surgery	Group E	6	5	3	2	1	Moderate
64	6	Neutered Male	Bichon Frise	3.3	4	I	Simple Fracture Surgery	Group E	5	3	3	2	1	Mild
65	6	Neutered Male	Bichon Frise	3.3	4	I	Simple Fracture Surgery	Group E	4	4	4	3	3	Moderate
66	6	Neutered Male	Maltese	3.3	4	I	Simple Fracture Surgery	Group E	4	3	3	3	3	Moderate
67	80	Spayed Female	Bichon Frise	7	6	I	Simple Fracture Surgery	Group E	5	3	4	2	2	Moderate
68	79	Male	Maltese	6.1	3	I	Simple Fracture Surgery	Group E	4	4	4	3	2	Mild
69	79	Male	Maltese	6.1	3	I	Simple Fracture Surgery	Group E	5	3	3	2	2	None
70	6	Neutered Male	Chihuahua	3.3	4	I	Simple Fracture Surgery	Group E	4	5	3	3	1	Moderate
71	79	Male	Pomeranian	6.1	3	I	Simple Fracture Surgery	Group C	9	7	5	4	2	None
72	6	Neutered Male	Maltese	3.3	4	I	Simple Fracture Surgery	Group C	11	8	7	4	3	None
73	72	Neutered Male	Pomeranian	4.4	7	I	Unilateral TPLO	Group A	15	12	8	6	4	None
74	67	Neutered Male	Maltese	4.1	7	I	Unilateral TPLO	Group A	13	12	9	7	5	None
75	79	Male	Bichon Frise	6.5	5	I	Unilateral TPLO	Group A	13	11	8	7	6	None
76	72	Neutered Male	Pomeranian	4.4	7	I	Unilateral TPLO	Group A	15	12	10	7	5	None
77	72	Neutered Male	Pomeranian	4.4	7	I	Unilateral TPLO	Group B	10	8	5	4	4	Moderate
78	33	Spayed Female	Chihuahua	2.7	6	II	Unilateral TPLO	Group B	10	7	7	5	2	Moderate
79	35	Female	Pomeranian	2.8	6	I	Unilateral TPLO	Group B	9	9	7	5	3	Moderate
80	72	Neutered Male	Pomeranian	4.4	7	I	Unilateral TPLO	Group B	8	7	5	4	2	Mild
81	21	Spayed Female	Poodle	1.8	5	II	Unilateral TPLO	Group B	10	8	6	6	4	Moderate
82	21	Spayed Female	Poodle	1.8	5	II	Unilateral TPLO	Group B	8	8	7	4	4	Mild
83	35	Female	Maltese	2.8	6	I	Unilateral TPLO	Group D	8	6	4	4	4	Moderate
84	35	Female	Maltese	2.8	6	I	Unilateral TPLO	Group D	8	8	4	3	2	Mild
85	72	Neutered Male	Pomeranian	4.4	7	I	Unilateral TPLO	Group D	9	7	5	5	2	None
86	35	Female	Spitz	2.8	6	I	Unilateral TPLO	Group D	8	7	6	3	2	None
87	35	Female	Maltese	2.8	6	I	Unilateral TPLO	Group D	7	7	6	4	2	Moderate
88	67	Neutered Male	Poodle	4.1	7	I	Unilateral TPLO	Group D	9	6	4	5	4	Mild
89	21	Spayed Female	Maltese	1.8	5	II	Unilateral TPLO	Group D	7	7	4	4	4	Moderate
90	72	Neutered Male	Pomeranian	4.4	7	I	Unilateral TPLO	Group D	7	8	5	5	3	Severe
91	79	Male	Bichon Frise	6.5	5	I	Unilateral TPLO	Group D	8	7	5	5	3	None
92	21	Spayed Female	Poodle	1.8	5	II	Unilateral TPLO	Group E	6	5	5	2	1	Moderate
93	72	Neutered Male	Maltese	4.4	7	I	Unilateral TPLO	Group E	6	6	5	2	3	Mild
94	21	Spayed Female	Poodle	1.8	5	II	Unilateral TPLO	Group E	6	5	3	3	3	Moderate
95	72	Neutered Male	Maltese	4.4	7	I	Unilateral TPLO	Group C	11	9	8	5	5	None
96	35	Female	Maltese	2.8	6	I	Unilateral TPLO	Group C	12	9	7	5	4	Moderate
97	105	Female	Spitz	4.8	6	I	Bilateral FHNO	Group B	11	9	8	6	4	Mild
98	62	Male	Pomeranian	4	6	I	Bilateral FHNO	Group B	11	11	7	4	5	Severe
99	105	Female	Bichon Frise	4.8	6	I	Bilateral FHNO	Group D	9	8	7	5	4	Mild
100	105	Female	Spitz	4.8	6	I	Bilateral FHNO	Group D	9	7	7	5	4	Moderate
101	97	Female	Poodle	6.9	5	I	Bilateral FHNO	Group D	10	9	7	5	3	None
102	62	Male	Pomeranian	4	6	I	Bilateral FHNO	Group D	9	8	7	4	4	Moderate
103	62	Male	Poodle	4	6	I	Bilateral FHNO	Group D	11	9	6	4	4	None
104	8	Female	Maltese	4.6	7	II	Bilateral FHNO	Group E	9	6	4	4	2	Moderate
105	62	Male	Pomeranian	4	6	I	Bilateral FHNO	Group E	7	6	6	5	2	Mild
106	62	Male	Pomeranian	4	6	I	Bilateral FHNO	Group E	7	6	5	4	3	Mild
107	62	Male	Pomeranian	4	6	I	Bilateral FHNO	Group E	9	8	6	4	4	Mild
108	62	Male	Pomeranian	4	6	I	Bilateral FHNO	Group E	9	8	4	3	4	None
109	62	Male	Pomeranian	4	6	I	Bilateral FHNO	Group E	8	6	4	4	2	Mild
110	17	Male	Maltese	2.6	4	III	Bilateral FHNO	Group C	15	13	9	6	5	None
111	105	Female	Poodle	4.8	6	I	Bilateral FHNO	Group C	14	11	9	7	4	None
112	62	Female	Pomeranian	2.1	4	II	Modified TPLO	Group A	15	12	9	8	4	None
113	62	Female	Pomeranian	2.1	4	II	Modified TPLO	Group B	10	8	5	6	2	Moderate
114	99	Female	Maltese	6.3	3	II	Modified TPLO	Group B	10	9	5	6	2	Moderate
115	62	Female	Pomeranian	2.1	4	II	Modified TPLO	Group B	10	7	6	6	4	Moderate
116	99	Female	Maltese	6.3	3	II	Modified TPLO	Group D	7	6	7	5	4	Mild
117	62	Female	Pomeranian	2.1	4	II	Modified TPLO	Group D	9	8	5	4	2	Mild
118	62	Female	Pomeranian	2.1	4	II	Modified TPLO	Group D	8	7	6	5	3	Mild
119	62	Female	Pomeranian	2.1	4	II	Modified TPLO	Group A	15	13	10	7	5	None
120	62	Female	Poodle	2.1	4	II	Modified TPLO	Group E	8	5	5	2	2	None
121	99	Female	Shih Tzu	6.3	3	II	Modified TPLO	Group E	7	7	3	3	2	Moderate
122	99	Female	Maltese	6.3	3	II	Modified TPLO	Group E	6	6	5	3	1	Moderate
123	62	Female	Pomeranian	2.1	4	II	Modified TPLO	Group E	7	7	3	3	3	Mild
124	62	Female	Pomeranian	2.1	4	II	Modified TPLO	Group C	11	11	8	7	4	None
125	62	Female	Bichon Frise	2.1	4	II	Modified TPLO	Group C	13	9	8	7	3	Mild
126	100	Neutered Male	Maltese	2.9	5	II	Bilateral TPLO	Group B	9	9	7	6	4	Moderate
127	79	Neutered Male	Pomeranian	2	7	I	Bilateral TPLO	Group D	8	7	6	3	3	Mild
128	79	Neutered Male	Poodle	2	7	I	Bilateral TPLO	Group D	8	8	7	5	2	Severe
129	79	Neutered Male	Pomeranian	2	7	I	Bilateral TPLO	Group D	10	8	5	3	4	Mild
130	79	Neutered Male	Pomeranian	2	7	I	Bilateral TPLO	Group E	8	6	4	4	4	Mild
131	100	Neutered Male	Poodle	2.9	5	II	Bilateral TPLO	Group E	6	6	6	5	2	None
132	79	Neutered Male	Poodle	2	7	I	Bilateral TPLO	Group E	6	6	4	3	4	None
133	100	Neutered Male	Maltese	2.9	5	II	Bilateral TPLO	Group C	13	12	9	5	4	Mild
134	27	Spayed Female	Pomeranian	1.6	5	III	Unilateral Patellar Luxation Surgery	Group A	10	8	6	6	3	None
135	43	Spayed Female	Poodle	3.5	6	II	Unilateral Patellar Luxation Surgery	Group A	11	10	7	5	3	None
136	27	Spayed Female	Pomeranian	1.6	5	III	Unilateral Patellar Luxation Surgery	Group A	10	9	8	5	5	None
137	56	Male	Bichon Frise	1.7	7	III	Unilateral Patellar Luxation Surgery	Group A	11	8	6	5	3	None
138	43	Spayed Female	Poodle	3.5	6	II	Unilateral Patellar Luxation Surgery	Group A	12	9	8	4	4	None
139	56	Male	Bichon Frise	1.7	7	III	Unilateral Patellar Luxation Surgery	Group A	10	8	6	4	5	None
140	43	Spayed Female	Shih Tzu	3.5	6	II	Unilateral Patellar Luxation Surgery	Group A	10	10	7	4	5	None
141	71	Female	Maltese	1.9	7	II	Unilateral Patellar Luxation Surgery	Group B	6	5	6	2	4	Moderate
142	14	Neutered Male	Pomeranian	6.7	4	II	Unilateral Patellar Luxation Surgery	Group B	6	5	4	3	4	Moderate
143	56	Male	Maltese	1.7	7	III	Unilateral Patellar Luxation Surgery	Group B	7	5	5	4	3	Moderate
144	43	Spayed Female	Poodle	3.5	6	II	Unilateral Patellar Luxation Surgery	Group B	6	5	6	2	4	Severe
145	27	Spayed Female	Pomeranian	1.6	5	III	Unilateral Patellar Luxation Surgery	Group B	8	5	6	2	4	Severe
146	14	Neutered Male	Pomeranian	6.7	4	II	Unilateral Patellar Luxation Surgery	Group B	8	6	4	3	2	Severe
147	27	Spayed Female	Pomeranian	1.6	5	III	Unilateral Patellar Luxation Surgery	Group B	6	5	4	4	4	Moderate
148	27	Spayed Female	Chihuahua	1.6	5	III	Unilateral Patellar Luxation Surgery	Group D	7	4	3	4	2	Mild
149	56	Male	Maltese	1.7	7	III	Unilateral Patellar Luxation Surgery	Group D	5	6	4	3	2	Moderate
150	56	Male	Bichon Frise	1.7	7	III	Unilateral Patellar Luxation Surgery	Group D	5	4	3	3	2	Moderate
151	27	Spayed Female	Pomeranian	1.6	5	III	Unilateral Patellar Luxation Surgery	Group D	7	6	5	4	2	Mild
152	71	Female	Chihuahua	1.9	7	II	Unilateral Patellar Luxation Surgery	Group E	4	4	4	1	3	Moderate
153	56	Male	Maltese	1.7	7	III	Unilateral Patellar Luxation Surgery	Group E	6	3	2	3	3	Mild
154	43	Spayed Female	Yorkshire Terrier	3.5	6	II	Unilateral Patellar Luxation Surgery	Group E	5	5	2	2	2	Moderate
155	56	Male	Chihuahua	1.7	7	III	Unilateral Patellar Luxation Surgery	Group E	4	5	4	1	2	Mild
156	56	Male	Maltese	1.7	7	III	Unilateral Patellar Luxation Surgery	Group E	5	4	3	1	3	Mild
157	14	Neutered Male	Pomeranian	6.7	4	II	Unilateral Patellar Luxation Surgery	Group E	6	3	2	2	2	None
158	56	Male	Maltese	1.7	7	III	Unilateral Patellar Luxation Surgery	Group E	5	3	2	2	1	None
159	71	Female	Maltese	1.9	7	II	Unilateral Patellar Luxation Surgery	Group E	5	5	4	2	2	Mild
160	43	Spayed Female	Spitz	3.5	6	II	Unilateral Patellar Luxation Surgery	Group E	6	3	2	3	2	Moderate
161	106	Spayed Female	Pomeranian	3.7	6	I	Unilateral Patellar Luxation Surgery	Group E	5	5	3	3	1	Moderate
162	27	Spayed Female	Pomeranian	1.6	5	III	Unilateral Patellar Luxation Surgery	Group E	5	3	4	1	1	Moderate
163	71	Female	Maltese	1.9	7	II	Unilateral Patellar Luxation Surgery	Group C	10	8	5	4	4	Mild
164	43	Spayed Female	Poodle	3.5	6	II	Unilateral Patellar Luxation Surgery	Group C	9	6	7	3	4	None
165	27	Spayed Female	Pomeranian	1.6	5	III	Unilateral Patellar Luxation Surgery	Group C	10	7	5	3	2	Moderate
166	71	Female	Maltese	1.9	7	II	Unilateral Patellar Luxation Surgery	Group C	9	6	5	3	2	Mild
167	27	Spayed Female	Pomeranian	1.6	5	III	Unilateral Patellar Luxation Surgery	Group C	10	6	5	3	4	None
168	43	Spayed Female	Poodle	3.5	6	II	Unilateral Patellar Luxation Surgery	Group C	10	7	6	4	3	Moderate
169	27	Spayed Female	Pomeranian	1.6	5	III	Unilateral Patellar Luxation Surgery	Group C	9	6	6	3	2	Mild
170	56	Male	Maltese	1.7	7	III	Unilateral Patellar Luxation Surgery	Group C	9	7	7	4	4	None
171	43	Spayed Female	Poodle	3.5	6	II	Unilateral Patellar Luxation Surgery	Group C	9	6	5	4	3	None
172	27	Spayed Female	Pomeranian	1.6	5	III	Unilateral Patellar Luxation Surgery	Group C	8	8	5	5	2	Mild
173	27	Spayed Female	Pomeranian	1.6	5	III	Unilateral Patellar Luxation Surgery	Group C	8	8	6	4	3	Mild
174	43	Spayed Female	Poodle	3.5	6	II	Unilateral Patellar Luxation Surgery	Group C	8	6	5	5	4	Mild
175	27	Spayed Female	Pomeranian	1.6	5	III	Unilateral Patellar Luxation Surgery	Group C	10	6	6	4	2	Mild
176	14	Neutered Male	Pomeranian	6.7	4	II	Unilateral Patellar Luxation Surgery	Group C	9	6	5	4	3	Mild
177	43	Spayed Female	Poodle	3.5	6	II	Unilateral Patellar Luxation Surgery	Group C	10	8	7	4	2	None
178	27	Spayed Female	Chihuahua	1.6	5	III	Unilateral Patellar Luxation Surgery	Group C	8	6	5	5	3	None
179	27	Spayed Female	Pomeranian	1.6	5	III	Unilateral Patellar Luxation Surgery	Group C	9	8	5	5	4	Mild
180	43	Spayed Female	Poodle	3.5	6	II	Unilateral Patellar Luxation Surgery	Group C	10	7	6	3	4	None
181	67	Male	Poodle	2.6	7	II	Unilateral FHNO	Group A	15	13	9	8	4	None
182	27	Spayed Female	Pomeranian	6.7	6	III	Unilateral FHNO	Group A	16	13	9	8	5	None
183	67	Male	Poodle	2.6	7	II	Unilateral FHNO	Group A	15	12	10	8	4	None
184	45	Male	Maltese	5.3	3	II	Unilateral FHNO	Group A	14	13	11	8	4	None
185	8	Male	Pomeranian	6	7	II	Unilateral FHNO	Group A	14	11	11	6	5	None
186	27	Spayed Female	Pomeranian	6.7	6	III	Unilateral FHNO	Group A	15	11	10	8	5	None
187	93	Spayed Female	Maltese	2.9	5	I	Unilateral FHNO	Group B	11	9	6	5	3	Moderate
188	8	Male	Pomeranian	6	7	II	Unilateral FHNO	Group B	9	7	6	5	4	Severe
189	45	Male	Maltese	5.3	3	II	Unilateral FHNO	Group B	9	9	6	6	2	Severe
190	67	Male	Poodle	2.6	7	II	Unilateral FHNO	Group B	9	7	6	6	2	Mild
191	31	Spayed Female	Shih Tzu	2.4	4	III	Unilateral FHNO	Group D	8	6	7	4	4	Moderate
192	12	Spayed Female	Pomeranian	5.3	5	III	Unilateral FHNO	Group D	8	8	7	4	3	Mild
193	27	Spayed Female	Pomeranian	6.7	6	III	Unilateral FHNO	Group D	9	6	6	3	4	Mild
194	8	Male	Pomeranian	6	7	II	Unilateral FHNO	Group D	9	8	5	4	4	Mild
195	67	Male	Poodle	2.6	7	II	Unilateral FHNO	Group D	9	6	6	4	4	Mild
196	67	Male	Poodle	2.6	7	II	Unilateral FHNO	Group D	8	6	5	5	2	Moderate
197	8	Male	Pomeranian	6	7	II	Unilateral FHNO	Group D	8	7	6	4	4	Severe
198	45	Male	Maltese	5.3	3	II	Unilateral FHNO	Group D	9	7	6	3	2	Mild
199	55	Neutered Male	Chihuahua	6.3	3	III	Unilateral FHNO	Group E	8	6	5	3	1	None
200	8	Male	Pomeranian	6	7	II	Unilateral FHNO	Group E	7	5	3	4	1	Mild
201	67	Male	Poodle	2.6	7	II	Unilateral FHNO	Group E	8	6	3	4	2	Moderate
202	67	Male	Poodle	2.6	7	II	Unilateral FHNO	Group E	6	5	5	3	1	Mild
203	27	Spayed Female	Pomeranian	6.7	6	III	Unilateral FHNO	Group C	12	9	9	7	3	Mild
204	27	Spayed Female	Pomeranian	6.7	6	III	Unilateral FHNO	Group C	13	11	9	5	4	Mild
205	55	Neutered Male	Bichon Frise	6.3	3	III	Unilateral FHNO	Group C	12	11	9	5	3	None
